# Supplementary material for: The impact of logistic environment and spatial spillover on agricultural economic growth: An empirical study based on east, central and west China
Source: PLoS One. 2023 Jul 26;18(7):e0287307. doi: 10.1371/journal.pone.0287307 (PMC10370687; doi:10.1371/journal.pone.0287307)
Supplement: S1 Appendix — (XLSX) [file pone.0287307.s001.xlsx]

## Sheet: Sheet1
	id	year	rksl	nyzjz	nyjxdl	hfyl	ncpcl	grksl	wlzjz	hyl	hyzzl	gllc	tllc	hcsl	wlgdzc
			乡镇人口数量	农业增加值	农业机械动力	化肥用量	农产品总产值	总人口数量	物流增加值	货运量	货源周转量	公路里程	铁路里程	货车数量	物流固定资产投资
黑龙江	1	2018	26170		6084.7	245.6	3635	30946		55190	1601.31	167116	6894	50.11	-24
新疆	2	2018	16386		2731.8	255	2541.2	20375		97498	2483.87	189050	5959	37.11	-40.5
山西	3	2018	23867		1441.1	109.6	894.9	30481		211497	4489.44	143326	5441	60.98	18.5
宁夏	4	2018	4298		621.9	38.4	344.6	5638		38916	627.68	35405	1373	10.06	-18.2
西藏	5	2018	2630		545.8	5.2	88.1	2817		2433	150.06	97785	785	6.43	5.2
山东	6	2018	71072		10415.2	420.3	4678.3	82408		354019	10052.2	275642	6336	115.96	2
河南	7	2018	72571		10204.5	692.8	4973.7	78679		259884	8982.12	268589	5410	106.02	26.2
江苏	8	2018	50681		5017.7	292.5	3735	65996		233157	8969.29	158729	3062	90.63	-2
安徽	9	2018	43297		6543.8	311.8	2253.7	51812		406761	11803.7	208826	4324	71.97	2.3
湖北	10	2018	38188		4424.6	295.8	3033.8	48498		204307	6675.5	275039	4341	38.06	11.2
浙江	11	2018	29987		2009.3	77.8	1518	47034		269083	11538.1	120662	2813	38.15	21.8
江西	12	2018	34636		2382	123.2	1549.2	38080		174285	4528.63	161941	4278	37.9	14.1
湖南	13	2018	47037		6338.6	242.6	2664.3	56516		229957	4386.56	240060	5070	34.53	9.3
云南	14	2018	34028		2693.5	217.4	2234.7	39584		140670	1971.91	252929	3848	53.07	13.5
贵州	15	2018	25000		2376.7	89.5	2288.7	29487		102537	1797.91	196908	3565	19.62	10.8
福建	16	2018	21844		1228.3	110.7	1653.4	32309		136947	7646.24	108901	3514	27.14	8.4
广西	17	2018	35069		3750.8	255	2717.5	40353		190652	4983.78	125449	5202	38.99	19
广东	18	2018	57201		2429.9	231.3	3089.6	93024		416389	28338.3	217699	4524	67.23	-2.5
海南	19	2018	5840		565.8	48.4	729.5	7658		22040	875.83	35023	1033	6.01	-22.6
吉林	20	2018	16542		3466	228.3	993	22173		52156	1704.71	105399	5043	35.19	-11.2
辽宁	21	2018	28159		2243.7	145	1749.4	35744		223346	10654.5	122974	6525	77.57	-18.6
天津	22	2018	8563		348	16.9	197.2	12794		52221	2240.53	16257	1153	18.83	-7.4
青海	23	2018	3832		472.1	8.3	169.2	4945		18905	551.36	82137	2349	8.21	-10.2
甘肃	24	2018	18865		2102.8	83.2	1166.1	21614		70386	2609.93	143228	4672	30.63	-17
陕西	25	2018	26774		2311.8	229.6	2245	31684		173245	4024.89	180070	5002	43.8	12.7
内蒙古	26	2018	14519		3663.7	222.7	1512.2	20781		232525	5595.98	202641	12766	30.95	-35.1
重庆	27	2018	18510		1428.1	93.2	1292.7	25416		128491	3597.91	157483	2326	29.74	11.2
河北	28	2018	54545		7702.2	312.4	3085.9	61907		249323	13873	193252	7362	138.22	22
上海	29	2018	9287		94	8.4	150.1	19877		106983	28299.8	13106	466	25.92	9.6
北京	30	2018	8395		125.7	7.3	114.7	17673		20873	1034.22	22256	1264	24.39	11.3
四川	31	2018	54488		4603.9	235.2	4153.7	68344		187385	2946.09	331592	4950	62.07	17.2
黑龙江	1	2019	24928	3267.44	6359.1	223.3	3774.5	29177	533	50475	1615.08	168710	6781	35.65	13.1
新疆	2	2019	16283	1888.39	2789	257.8	2616.3	19660	953.72	84423	1948.19	194222	6935	31.27	-5.1
山西	3	2019	23448	874.87	1517.6	108.4	936.8	29012	1006.82	192192	5466.48	144283	5890	50.29	29.9
宁夏	4	2019	4055	297.66	632.2	38.4	330.8	5404	178.21	42511	650.99	36576	1553	10.8	-32.7
西藏	5	2019	2447	142.07	559	4.8	94.9	2743	47.76	4025	154.38	103951	785	5.32	-6
山东	6	2019	66074	5476.47	10679.8	395.3	4914.4	78318	3636.06	309533	10166.4	280325	6633	107.01	23.2
河南	7	2019	67595	4860.38	10357	666.7	5408.6	75087	2970.41	219024	8658.54	269832	6467	82.35	4.8
江苏	8	2019	47382	4610.84	5512	286.2	3828.6	62652	3157.21	262749	9947.68	159937	3587	80.73	6.4
安徽	9	2019	40839	3068.93	6650.5	298	2365.4	49562	1973.87	368248	10245.8	218295	4844	66.96	15.1
湖北	10	2019	35428	4014	4515.7	273.9	3257.9	46101	2233.45	188133	6132.4	289029	5165	33.23	5.4
浙江	11	2019	28446	2146.23	1908	72.5	1595	45420	1962.13	289011	12391.9	121813	2842	30.79	15.2
江西	12	2019	30745	2135.69	2470.7	115.6	1624.3	36318	1083.72	150950	3860.27	209131	4905	33.19	10
湖南	13	2019	45050	3850.19	6471.8	229	3052.1	53851	1556.52	189740	2593.58	240566	5579	24.15	4
云南	14	2019	31867	3096.08	2714.4	204	2680.2	37874	1113.14	122727	1552.05	262409	4053	39.35	15.3
贵州	15	2019	23996	2408.03	2484.6	83.2	2535.7	28245	709.88	83402	1235.32	204723	3753	12.53	-11.6
福建	16	2019	20497	2690.85	1237.7	106.3	1774.8	30869	1484.58	134419	8292.13	109785	3514	20.98	-14.8
广西	17	2019	32709	3492.03	3840	252	3102.3	38653	902.04	183036	3989.18	127819	5206	34.66	14.4
广东	18	2019	52309	4478.51	2455.8	225.8	3530.2	89429	3466.42	358397	27373.7	220290	4720	52.59	11.8
海南	19	2019	5831	1119.07	581.2	46.3	819.6	7350	246.93	18456	1648.03	38107	1033	3.26	-38.6
吉林	20	2019	14980	1333.42	3653.7	227.1	1014.1	20939	547.4	43193	1802.73	106660	5043	21.54	-1.7
辽宁	21	2019	25954	2266.7	2353.9	139.9	1912	33800	1313.36	178253	8921.43	124767	6512	49.94	-21.5
天津	22	2019	8054	191.61	359.8	16.2	202.9	12095	787.73	50093	2662.45	16132	1185	10.96	26.3
青海	23	2019	3690	306.03	484.2	6.2	181.3	4733	123.18	15057	398.43	83761	2449	7.49	-41.5
甘肃	24	2019	17895	1087.61	2174	80.9	1306.4	20642	438.39	63610	2496.28	151443	4830	25.35	21.1
陕西	25	2019	25560	2098.01	2331.5	202.5	2445.8	30158	1059.86	154749	3482.15	180070	5419	24.93	1.7
内蒙古	26	2019	13129	1893.38	3866.4	218.4	1606.3	19744	1202.71	188450	4689.49	206089	13016	26.66	15.8
重庆	27	2019	17514	1581.15	1464.7	91.1	1397.5	24274	977.14	112970	3614.15	174284	7791	28.34	5.6
河北	28	2019	51733	3727.5	7830.7	297.3	3114.9	59087	2916.01	242445	13563.4	196983	2359	118.18	2.5
上海	29	2019	8472	110.1	98	7.5	145.8	18785	1650.44	121124	30324.9	13045	467	26.93	-10.8
北京	30	2019	7898	116.2	122.8	6.2	102.3	16666	1025.33	22808	1089.4	22366	1367	16.1	-15.4
四川	31	2019	50757	4937.7	4682.3	222.8	4395	65230	1468.52	177283	2710.83	337095	5242	53.98	7.2
黑龙江	1	2020	3849228	3526.49	6775.1	224.2	4044.1	4596736	501.71	48662	1584.76	168119	6781	34.64	-0.1
新疆	2	2020	3225076	2098.21	2929.4	248.2	2936.3	3434047	613.39	57814	1708.03	209220	7831	32.18	21.5
山西	3	2020	4918265	1000.16	1595.3	107.4	1075.9	5233277	1068.18	190232	5711.76	144323	6251	54.74	9.4
宁夏	4	2020	69133	356.18	644.1	38.1	397.9	894047	181.88	42850	698.29	36901	1663	11.6	-3.9
西藏	5	2020	258451	154.82	576.8	4.4	104	574805	45.72	4091	156.53	118238	785	5.49	-15.3
山东	6	2020	16831327	5749.47	10964.7	380.9	5168.4	14268466	3553.15	317024	10377.4	286814	6924	127.19	-10.8
河南	7	2020	18207395	5600.17	10463.7	648	6244.8	15427689	3052.62	219939	8833.22	270271	6519	79.71	16.8
江苏	8	2020	14387583	4867.56	5213.8	280.8	4102.2	8791054	3239.92	276640	10895.7	158101	4174	78.93	-12.6
安徽	9	2020	11603310	3353.37	6799.5	289.9	2525.4	9774712	1970.77	374503	10241.7	236483	5287	62.63	10.6
湖北	10	2020	8255293	4358.69	4626.1	267.3	3492.5	7892458	1780.68	160422	5294.95	289612	5185	33.34	-8.9
浙江	11	2020	6783011	2224.56	1813.2	69.6	1594	7515927	1967.85	300276	12324.2	123080	3159	36.36	6.1
江西	12	2020	8447975	2327.72	2591	108.8	1689.9	6092205	1104.89	157149	4010.78	210641	4917	32.48	14.4
湖南	13	2020	14020698	4461.66	6589	223.7	3364.8	10125251	1561.04	200878	2602.2	241138	5646	28.12	3.4
云南	14	2020	7613993	3663.21	2786.7	196.7	2902.2	7341822	1109.77	121058	1579.74	292479	4220	29.44	4.1
贵州	15	2020	6482652	2675.59	2582.4	78.8	2187.8	6312291	725.39	86444	1265.11	206693	3873	10.71	4.2
福建	16	2020	6822926	2833.33	1260.2	100.8	1818.2	4765772	1497.31	140698	9014.32	110118	3779	23.15	-16.1
广西	17	2020	8738344	3664.71	3901.4	247.9	3268.8	7828136	908.81	187444	4159.61	131642	5206	37.11	22.9
广东	18	2020	10764945	4916.02	2495.4	219.8	3769.3	10340668	3360.13	344578	27211.1	221873	4871	56.92	10.7
海南	19	2020	1698806	1178.39	615.6	42.6	874.8	1208978	244.08	20670	3683	40163	1033	3.43	15.4
吉林	20	2020	2262534	1600.05	3896.9	225.3	1231.8	3581973	582.11	44848	1865.06	107848	5043	24.95	-27.5
辽宁	21	2020	3383962	2370.08	2471.3	137.6	2056.8	4693537	1239.01	167341	5421.47	130899	6627	54.46	3
天津	22	2020	471345	218.16	365.1	15.3	228.8	796079	815.55	52519	2600.37	16411	1186	12.1	37.6
青海	23	2020	756206	338.73	491.4	5.5	188.6	726244	120.16	14478	415.74	85131	2975	4.71	18.3
甘肃	24	2020	3637047	1237.34	2289.5	80.4	1423.8	3996427	420.2	67239	2516.71	155957	5113	14.23	18.2
陕西	25	2020	5850172	2381.64	2388	201.9	2807.1	5474257	1135.82	165260	3697.35	180660	5589	26.24	-0.2
内蒙古	26	2020	3009784	2056.23	4056.6	207.7	1699	3340824	163.07	178071	4567.36	210217	14190	26.19	-10.4
重庆	27	2020	3786984	1836.78	1498	89.9	1596.1	4284300	952.87	121692	3527.39	180796	2356	28.23	15
河北	28	2020	15257020	4113.01	7965.7	285.7	3413.3	10694409	2890.65	247323	13730	204737	7941	123.72	15.2
上海	29	2020	814051	100.16	102.1	6.9	138	1300154	1474.82	138839	32795	12917	491	21	-27.4
北京	30	2020	449907	110.04	120.2	6.1	107.6	1102358	836.52	22203	1032.78	22264	1404	10.97	-9.4
四川	31	2020	10730469	5700.94	4754	210.8	4701.9	14241286	1472.28	171896	2861.32	394371	5312	46.55	1.1

## Sheet: Sheet2
	Province id	Year	PT	AAV	PAM	FU	AO	LIAV	FA	FT	HM	RM	TN	AVLFA
黑龙江	1	2005	1792	0.400999	1.24667	0.0842187	1.72545	0.0867932	16.178	0.305602	0.00175654	0.000149215	0.00687958	0.0458796
黑龙江	1	2006	1778	0.459758	1.44578	0.0912261	2.1617	0.0920848	17.2239	0.316688	0.00364374	0.000149098	0.00674863	0.0658122
黑龙江	1	2007	1763	0.495389	1.57986	0.0993761	1.96423	0.107767	18.3413	0.335356	0.00368462	0.000151674	0.00731172	0.0766501
黑龙江	1	2008	1706	0.616501	1.76926	0.105938	2.47655	0.113472	14.1114	0.442073	0.00394248	0.000151634	0.00804444	0.101958
黑龙江	1	2009	1703	0.667358	1.99722	0.116776	2.55608	0.113317	14.1683	0.429869	0.00395975	0.000151594	0.0107867	0.163466
黑龙江	1	2010	1700	0.776518	2.19782	0.126406	2.94871	0.126796	15.4746	0.476431	0.00396295	0.000151318	0.0127785	0.194991
黑龙江	1	2011	1668	1.06622	2.45674	0.136954	3.33969	0.148359	16.4883	0.513365	0.00405842	0.000153886	0.0144158	0.143993
黑龙江	1	2012	1652	1.41636	2.75601	0.145448	3.48758	0.156176	17.0138	0.522256	0.00414971	0.000156495	0.0145696	0.130052
黑龙江	1	2013	1634	1.80829	2.96774	0.149914	3.67446	0.15684	15.9306	0.50327	0.00417731	0.000156454	0.0151604	0.141465
黑龙江	1	2014	1609	1.98482	3.20418	0.156576	3.87955	0.178221	15.7091	0.472499	0.0042395	0.000156535	0.0161153	0.184526
黑龙江	1	2015	1570	2.01078	3.46643	0.162618	4.028	0.185475	14.2912	0.405391	0.00428122	0.000162644	0.0158211	0.258549
黑龙江	1	2016	1550	2.05788	3.63501	0.163065	3.90871	0.199529	14.1008	0.403406	0.00433009	0.000163201	0.0161543	0.296899
黑龙江	1	2017	1538	2.257	3.78008	0.163329	4.81817	0.211489	14.8847	0.437501	0.0043811	0.000163632	0.0161177	0.316268
黑龙江	1	2018	26170		6084.7	245.6	3635		55190	1601.31	167116	6894	50.11	-24
黑龙江	1	2019	24928	3267.44	6359.1	223.3	3774.5	533	50475	1615.08	168710	6781	35.65	13.1
黑龙江	1	2020	3849228	3526.49	6775.1	224.2	4044.1	501.71	48662	1584.76	168119	6781	34.64	-0.1
新疆	2	2005	1264	0.4714	0.883109	0.0852611	0.693513	0.0744428	14.9458	0.401294	0.00445274	0.000139303	0.0101791	0.0984129
新疆	2	2006	1272	0.516305	0.939858	0.0940645	0.704686	0.0807805	15.2015	0.435707	0.00700976	0.000136585	0.0104634	0.0811415
新疆	2	2007	1275	0.602596	0.999796	0.103153	0.680031	0.0790453	14.8749	0.426348	0.00685919	0.000133652	0.0102387	0.0793986
新疆	2	2008	1286	0.611952	1.06964	0.115778	0.723561	0.0900235	21.6269	0.597358	0.00688409	0.000131394	0.0118958	0.100371
新疆	2	2009	1298	0.695994	1.15817	0.119399	0.887519	0.0968504	20.8643	0.581709	0.00698008	0.000171376	0.0145345	0.140797
新疆	2	2010	1245	1.11379	1.32022	0.134586	0.940321	0.101817	22.178	0.621918	0.00699314	0.00019222	0.0169153	0.168833
新疆	2	2011	1247	1.16333	1.44081	0.147298	0.982117	0.116215	24.1068	0.667823	0.0070258	0.000194658	0.0198234	0.163187
新疆	2	2012	1251	1.35323	1.57388	0.154037	1.01759	0.160278	26.3296	0.723018	0.00742947	0.000210479	0.0229198	0.180627
新疆	2	2013	1257	1.45476	1.72304	0.161671	1.09547	0.170923	29.553	0.793635	0.00751767	0.000207597	0.0245627	0.242911
新疆	2	2014	1240	1.59919	1.88852	0.191113	1.1407	0.209069	31.4047	0.818503	0.00763708	0.000239339	0.026349	0.327907
新疆	2	2015	1245	1.63662	1.99945	0.199269	1.2219	0.227144	29.9462	0.751246	0.00755508	0.00025	0.0248475	0.431085
新疆	2	2016	1239	1.77703	2.05985	0.201945	1.22056	0.236672	30.0088	0.752244	0.00759383	0.000246038	0.0244162	0.348682
新疆	2	2017	1238	1.86853	2.13153	0.202536	1.1993	0.273272	34.5174	0.890123	0.00757873	0.000241309	0.024638	0.809202
新疆	2	2018	16386		2731.8	255	2541.2		97498	2483.87	189050	5959	37.11	-40.5
新疆	2	2019	16283	1888.39	2789	257.8	2616.3	953.72	84423	1948.19	194222	6935	31.27	-5.1
新疆	2	2020	3225076	2098.21	2929.4	248.2	2936.3	613.39	57814	1708.03	209220	7831	32.18	21.5
山西	3	2005	1942	0.145077	1.17853	0.0492791	0.503605	0.111806	39.8396	0.503994	0.00196125	9.538e-05	0.0113145	0.0575827
山西	3	2006	1923	0.151924	1.22972	0.0511024	0.532761	0.130676	42.6696	0.513807	0.00334519	9.18519e-05	0.0107526	0.0578133
山西	3	2007	1899	0.20109	1.2853	0.0530964	0.530305	0.161011	45.7244	0.542205	0.00353375	9.13646e-05	0.0114117	0.0690539
山西	3	2008	1872	0.265962	1.34076	0.055235	0.549145	0.190616	37.1926	0.75117	0.00365875	9.67458e-05	0.0125037	0.083647
山西	3	2009	1851	0.296288	1.43438	0.0563587	0.508914	0.152722	31.9621	0.697531	0.00371462	0.00010213	0.014164	0.205384
山西	3	2010	1857	0.339235	1.51275	0.0594346	0.58433	0.183011	34.7977	0.794633	0.00368215	0.000106323	0.0156184	0.240487
山西	3	2011	1808	0.39359	1.61908	0.0633684	0.659845	0.21049	37.4161	0.852355	0.00375174	0.000105761	0.0170526	0.253476
山西	3	2012	1760	0.439972	1.73641	0.0672045	0.72392	0.234683	40.0465	0.925264	0.00381612	0.000105234	0.0157242	0.271642
山西	3	2013	1722	0.487259	1.84861	0.0702787	0.762369	0.215562	42.9876	0.972281	0.00384022	0.000104683	0.0160579	0.255832
山西	3	2014	1686	0.517533	1.94911	0.0709431	0.789312	0.218512	45.2078	1.01722	0.00384868	0.000137061	0.0162034	0.226033
山西	3	2015	1648	0.513877	2.03377	0.0719357	0.764302	0.243671	44.1498	0.938469	0.00384825	0.000139192	0.0156059	0.242571
山西	3	2016	1612	0.511427	1.08205	0.0726241	0.817934	0.252784	45.3764	0.968349	0.00385932	0.000143944	0.0161624	0.23947
山西	3	2017	1579	0.545845	0.871628	0.070931	0.858201	0.284209	51.1929	1.13048	0.00386008	0.000143166	0.0164776	0.106361
山西	3	2018	23867		1441.1	109.6	894.9		211497	4489.44	143326	5441	60.98	18.5
山西	3	2019	23448	874.87	1517.6	108.4	936.8	1006.82	192192	5466.48	144283	5890	50.29	29.9
山西	3	2020	4918265	1000.16	1595.3	107.4	1075.9	1068.18	190232	5711.76	144323	6251	54.74	9.4
宁夏	4	2005	344	0.229477	1.61378	0.0870058	0.871541	0.0943456	14.3104	0.428188	0.00219799	0.000134228	0.0115772	0.0703859
宁夏	4	2006	344	0.263227	1.72151	0.0927907	0.937209	0.111805	15.4934	0.459934	0.0032947	0.00013245	0.0109768	0.0645199
宁夏	4	2007	342	0.323626	1.84146	0.101257	0.945965	0.152934	17.2787	0.478033	0.00337705	0.000131148	0.0117213	0.0848852
宁夏	4	2008	340	0.382647	1.93497	0.102206	0.968353	0.185712	42.3333	1.13854	0.00339806	0.00012945	0.013123	0.0967961
宁夏	4	2009	337	0.430386	2.08472	0.10546	1.01098	0.232272	46.7872	1.20058	0.003488	0.000144	0.0172	0.13424
宁夏	4	2010	330	0.582	2.20945	0.114939	1.0803	0.275039	51.0664	1.29327	0.0035545	0.000189573	0.0213586	0.145766
宁夏	4	2011	321	0.682866	2.3948	0.119128	1.11822	0.307496	57.6901	1.46014	0.00383412	0.000203443	0.0258372	0.154945
宁夏	4	2012	319	0.736019	2.46796	0.123636	1.17555	0.306631	63.544	1.6472	0.00409583	0.000200927	0.03	0.214791
宁夏	4	2013	314	0.833854	2.55408	0.12879	1.18917	0.304159	62.5596	1.33494	0.00437309	0.000198777	0.0341743	0.311223
宁夏	4	2014	307	0.864397	2.64827	0.129218	1.23094	0.303112	62.3988	1.26411	0.0047281	0.000196375	0.0369335	0.391163
宁夏	4	2015	299	1.00348	2.78013	0.13408	1.24615	0.308009	63.8114	1.22295	0.00497006	0.000194611	0.0360928	0.53506
宁夏	4	2016	295	1.01597	1.96793	0.138034	1.25627	0.295274	64.0889	1.21473	0.00502222	0.000192593	0.0386519	0.470607
宁夏	4	2017	287	1.07652	2.10934	0.14216	1.28937	0.293255	55.9927	1.10516	0.00507331	0.000205279	0.0416276	0.461877
宁夏	4	2018	4298		621.9	38.4	344.6		38916	627.68	35405	1373	10.06	-18.2
宁夏	4	2019	4055	297.66	632.2	38.4	330.8	178.21	42511	650.99	36576	1553	10.8	-32.7
宁夏	4	2020	69133	356.18	644.1	38.1	397.9	181.88	42850	698.29	36901	1663	11.6	-3.9
西藏	5	2005	222	0.114775	1.03991	0.018964	0.420721	0.0321429	1.27143	0.145357	0.0156071	0.000214286	0.0141429	0.224143
西藏	5	2006	225	0.156578	1.24507	0.0195556	0.410533	0.0493333	1.22105	0.134386	0.0157193	0.000210526	0.0147018	0.239789
西藏	5	2007	227	0.173965	1.45119	0.0201762	0.41348	0.0581315	1.2872	0.143945	0.0168166	0.000207612	0.0174394	0.236401
西藏	5	2008	228	0.191667	1.53351	0.0201754	0.416798	0.0655137	2.52397	0.121541	0.0175685	0.000171233	0.0158219	0.251027
西藏	5	2009	230	0.169826	1.55843	0.0203913	0.393609	0.0715878	3.18581	0.119392	0.0181757	0.000168919	0.0193919	0.266284
西藏	5	2010	232	0.198879	1.62957	0.020431	0.393103	0.0737333	3.27333	0.128433	0.0202667	0.000166667	0.0210667	0.368
西藏	5	2011	234	0.212051	1.82863	0.0204701	0.400556	0.0790429	3.39274	0.132079	0.0208251	0.000165017	0.0244884	0.482079
西藏	5	2012	238	0.224328	1.95357	0.0209664	0.398697	0.0851623	3.65909	0.149903	0.0211688	0.000162338	0.0270455	0.443604
西藏	5	2013	238	0.243361	2.17353	0.0239496	0.403992	0.0936218	5.92949	0.331474	0.0226282	0.000160256	0.0314103	0.528782
西藏	5	2014	236	0.268051	2.41873	0.0226271	0.415127	0.0968553	6.01887	0.347107	0.0237421	0.000251572	0.0344654	0.658899
西藏	5	2015	234	0.290812	2.64825	0.0257692	0.430043	0.0980247	6.55864	0.369259	0.0241667	0.000246914	0.0371914	1.07062
西藏	5	2016	233	0.224163	2.72592	0.0253648	0.437382	0.0944411	5.95468	0.376526	0.0248036	0.000241692	0.0398187	1.63837
西藏	5	2017	233	0.336652	2.24502	0.0237339	0.45721	0.101128	6.53709	0.404451	0.0264985	0.000237389	0.0414837	1.72617
西藏	5	2018	2630		545.8	5.2	88.1		2433	150.06	97785	785	6.43	5.2
西藏	5	2019	2447	142.07	559	4.8	94.9	47.76	4025	154.38	103951	785	5.32	-6
西藏	5	2020	258451	154.82	576.8	4.4	104	45.72	4091	156.53	118238	785	5.49	-15.3
山东	6	2005	5086	0.399912	1.80876	0.0919446	1.57814	0.0405612	14.4531	0.18284	0.000752595	3.46021e-05	0.0078817	0.0353385
山东	6	2006	5017	0.455111	1.90458	0.0976321	1.66281	0.0473767	15.47	0.186282	0.0012128	3.33011e-05	0.00821141	0.0488645
山东	6	2007	4988	0.519138	1.98833	0.100309	1.73115	0.0583228	16.5627	0.196402	0.00128003	3.30949e-05	0.0084723	0.0523615
山东	6	2008	4935	0.580201	2.09726	0.0965208	1.81098	0.0690443	13.4718	0.272087	0.00132526	3.5043e-05	0.00881703	0.0668111
山东	6	2009	4894	0.647742	2.26413	0.0966204	1.84527	0.0552672	11.5664	0.252422	0.00134424	3.69588e-05	0.0119187	0.088622
山东	6	2010	4823	0.744022	2.41115	0.0985528	1.90357	0.0682186	12.9711	0.296206	0.00137255	3.96329e-05	0.0140227	0.118221
山东	6	2011	4727	0.790573	2.55939	0.100199	1.98561	0.0784777	13.95	0.317787	0.00139878	3.94314e-05	0.0154675	0.144434
山东	6	2012	4607	0.831168	2.69587	0.103377	2.09642	0.0875003	14.9311	0.34498	0.00142282	3.92359e-05	0.016508	0.164275
山东	6	2013	4502	0.963076	2.82982	0.104989	2.21539	0.0803956	16.0326	0.369093	0.00143224	3.90424e-05	0.0181054	0.203762
山东	6	2014	4404	1.03454	2.97489	0.106285	2.33263	0.0814312	16.8473	0.37908	0.00143426	5.10777e-05	0.017917	0.224348
山东	6	2015	4233	1.10149	3.15451	0.109497	2.43965	0.0906682	16.4278	0.349198	0.00143191	5.17924e-05	0.0167625	0.283081
山东	6	2016	4076	1.07643	2.40373	0.111987	2.42321	0.0935709	16.7966	0.358446	0.00142857	5.32824e-05	0.0187735	0.299805
山东	6	2017	3944	1.11644	2.57202	0.111552	2.07709	0.105151	18.9402	0.418252	0.00142814	5.29682e-05	0.0210594	0.395263
山东	6	2018	71072		10415.2	420.3	4678.3		354019	10052.2	275642	6336	115.96	2
山东	6	2019	66074	5476.47	10679.8	395.3	4914.4	3636.06	309533	10166.4	280325	6633	107.01	23.2
山东	6	2020	16831327	5749.47	10964.7	380.9	5168.4	3553.15	317024	10377.4	286814	6924	127.19	-10.8
河南	7	2005	6505	0.27523	1.22017	0.0796526	0.704381	0.0667239	8.39009	0.2508	0.000847548	4.371e-05	0.005242	0.369001
河南	7	2006	6342	0.317107	1.31018	0.0852144	0.806102	0.0787149	9.21497	0.259604	0.00251704	4.25894e-05	0.00552385	0.515417
河南	7	2007	6146	0.365872	1.4186	0.0926912	0.853436	0.0925994	10.827	0.292404	0.00255021	4.2735e-05	0.00610684	0.706107
河南	7	2008	6032	0.422376	1.56321	0.099748	0.889503	0.0850833	14.6825	0.547786	0.0025517	4.24223e-05	0.00628381	0.924933
河南	7	2009	5910	0.475665	1.66119	0.106374	0.911844	0.0868104	17.9131	0.648674	0.00255402	4.11089e-05	0.00804785	1.20743
河南	7	2010	5784	0.605821	1.76277	0.113269	0.940022	0.0928549	21.5802	0.765815	0.00260606	4.57204e-05	0.00964912	1.48164
河南	7	2011	5579	0.636897	1.88489	0.120758	0.993458	0.102418	25.6729	0.908691	0.00263741	4.58032e-05	0.0113283	1.80383
河南	7	2012	5415	0.719753	2.00789	0.126395	1.04129	0.122465	28.9299	1.00896	0.00265363	5.20944e-05	0.0116532	2.18569
河南	7	2013	5290	0.780009	2.10774	0.131639	1.08009	0.156612	19.6349	0.771254	0.00265378	5.20557e-05	0.0128312	2.67588
河南	7	2014	5171	0.850739	2.21946	0.136482	1.11628	0.177666	21.2803	0.784349	0.00264837	5.51081e-05	0.017553	3.18061
河南	7	2015	5039	0.893771	2.32389	0.14211	1.20403	0.190864	20.3438	0.732917	0.00264346	5.59072e-05	0.0136835	3.68684
河南	7	2016	4909	0.908452	2.00753	0.145651	1.21137	0.203321	21.6205	0.774606	0.00280529	5.87495e-05	0.0139436	4.17058
河南	7	2017	4764	0.955642	2.10712	0.148342	1.36949	0.226263	24.073	0.860833	0.00280155	5.64913e-05	0.0151302	4.59152
河南	7	2018	72571		10204.5	692.8	4973.7		259884	8982.12	268589	5410	106.02	26.2
河南	7	2019	67595	4860.38	10357	666.7	5408.6	2970.41	219024	8658.54	269832	6467	82.35	4.8
河南	7	2020	18207395	5600.17	10463.7	648	6244.8	3052.62	219939	8833.22	270271	6519	79.71	16.8
江苏	8	2005	3756	0.343733	0.834752	0.0907375	0.754683	0.105181	14.8799	0.404439	0.00108988	2.10859e-05	0.0253361	0.0705456
江苏	8	2006	3682	0.384821	0.890421	0.092887	0.840856	0.124552	16.342	0.47607	0.00165883	2.08986e-05	0.0314525	0.075226
江苏	8	2007	3614	0.426229	0.938694	0.0946375	0.866696	0.142584	18.6204	0.530773	0.00173119	2.07173e-05	0.0383672	0.0760922
江苏	8	2008	3547	0.491116	1.02364	0.096428	0.895261	0.173442	21.4277	0.606511	0.00181525	2.19016e-05	0.0450283	0.0828111
江苏	8	2009	3468	0.559429	1.09878	0.0991926	0.931401	0.182234	20.6104	0.659982	0.00184123	2.1767e-05	0.0559296	0.113529
江苏	8	2010	3102	0.727592	1.26929	0.109965	1.06633	0.224717	23.9621	0.776664	0.00191003	2.41454e-05	0.0699962	0.126039
江苏	8	2011	3009	0.871609	1.36461	0.112067	1.09929	0.269392	26.914	0.951258	0.00192683	3.03836e-05	0.0854766	0.150692
江苏	8	2012	2930	1.00413	1.43844	0.112949	1.15102	0.29702	29.2039	1.07003	0.00194571	3.0303e-05	0.101288	0.171836
江苏	8	2013	2849	1.10114	1.54643	0.114714	1.20147	0.305468	24.4424	1.32723	0.00196624	3.27497e-05	0.118951	0.212352
江苏	8	2014	2769	1.20104	1.6793	0.116869	1.26061	0.325521	26.2089	1.38549	0.00197864	3.39196e-05	0.137619	0.272485
江苏	8	2015	2670	1.37673	1.8073	0.119846	1.33384	0.339198	26.5356	0.924524	0.00199097	3.38516e-05	0.15558	0.304532
江苏	8	2016	2582	1.41883	1.90029	0.121038	1.34237	0.354689	26.9597	1.03647	0.0019665	3.50044e-05	0.178511	0.317826
江苏	8	2017	2508	1.50109	1.9902	0.121152	1.41142	0.38581	29.1558	1.21142	0.00197409	3.48736e-05	0.200874	0.3591
江苏	8	2018	50681		5017.7	292.5	3735		233157	8969.29	158729	3062	90.63	-2
江苏	8	2019	47382	4610.84	5512	286.2	3828.6	3157.21	262749	9947.68	159937	3587	80.73	6.4
江苏	8	2020	14387583	4867.56	5213.8	280.8	4102.2	3239.92	276640	10895.7	158101	4174	78.93	-12.6
安徽	9	2005	3947	0.207368	1.00933	0.0723765	0.660071	0.0726552	10.9681	0.255899	0.00118954	3.92157e-05	0.00542647	0.0355703
安徽	9	2006	3843	0.236151	1.10329	0.0765782	0.742574	0.0840818	12.1344	0.278674	0.00241571	3.92799e-05	0.00596563	0.0448085
安徽	9	2007	3750	0.268851	1.20941	0.0813387	0.773707	0.103818	13.6255	0.325057	0.00242563	3.92285e-05	0.00663289	0.0506129
安徽	9	2008	3650	0.313923	1.31711	0.0842055	0.828301	0.122023	29.3674	0.952438	0.00242543	4.72698e-05	0.00723227	0.0479837
安徽	9	2009	3550	0.351262	1.43911	0.0881099	0.864752	0.137531	32.0754	1.03111	0.00243353	4.73006e-05	0.00923177	0.0659387
安徽	9	2010	3395	0.43514	1.59346	0.0941885	0.907361	0.149072	38.2918	1.20084	0.00250797	4.86822e-05	0.0111365	0.0694981
安徽	9	2011	3294	0.497966	1.71739	0.100082	0.951882	0.180407	44.9754	1.41527	0.00250503	5.19437e-05	0.0124849	0.0728787
安徽	9	2012	3204	0.557572	1.84231	0.104098	1.02656	0.201561	52.1772	1.63958	0.00275885	5.51102e-05	0.0123965	0.0905862
安徽	9	2013	3144	0.609475	1.95302	0.107634	1.04313	0.212091	65.7365	2.04566	0.00288226	5.80431e-05	0.013257	0.133335
安徽	9	2014	3093	0.65538	2.05814	0.110375	1.10437	0.234674	71.3954	2.2194	0.00286701	5.75374e-05	0.0141624	0.180616
安徽	9	2015	3041	0.684015	2.16409	0.111375	1.16347	0.248361	56.2754	1.69307	0.00304199	6.83594e-05	0.0142513	0.218288
安徽	9	2016	2975	0.718329	2.3084	0.109919	1.14871	0.263376	58.8391	1.75861	0.00318915	6.77857e-05	0.0148257	0.260516
安徽	9	2017	2909	0.770512	2.17011	0.109563	1.38182	0.283672	64.4966	1.8273	0.0032502	6.8745e-05	0.0159536	0.266131
安徽	9	2018	43297		6543.8	311.8	2253.7		406761	11803.7	208826	4324	71.97	2.3
安徽	9	2019	40839	3068.93	6650.5	298	2365.4	1973.87	368248	10245.8	218295	4844	66.96	15.1
安徽	9	2020	11603310	3353.37	6799.5	289.9	2525.4	1970.77	374503	10241.7	236483	5287	62.63	10.6
湖北	10	2005	3243	0.287434	0.634403	0.63663	0.671409	0.0648616	8.19019	0.247933	0.00159545	4.37828e-05	0.00542207	0.41811
湖北	10	2006	3199	0.311178	0.707455	0.642898	0.656174	0.0757632	8.66064	0.261549	0.0031934	4.39136e-05	0.00543826	0.533724
湖北	10	2007	3174	0.361471	0.803743	0.660186	0.688544	0.0852553	9.63485	0.288594	0.00322513	4.5622e-05	0.00595192	0.689131
湖北	10	2008	3130	0.442559	0.893607	0.744463	0.711575	0.0984871	12.5897	0.442373	0.0032989	4.72772e-05	0.00674838	0.901551
湖北	10	2009	3089	0.482651	0.989718	0.760796	0.747523	0.112364	13.8084	0.448664	0.00344755	5.24476e-05	0.0080542	1.25589
湖北	10	2010	2881	0.653669	1.17008	0.826026	0.803818	0.131566	16.3097	0.540728	0.00359986	5.93575e-05	0.00930342	1.64204
湖北	10	2011	2774	0.809138	1.28739	0.885252	0.861042	0.151004	18.5677	0.65975	0.00369399	5.90483e-05	0.0103717	2.11799
湖北	10	2012	2687	0.899274	1.42991	0.948608	0.90875	0.161786	21.2744	0.768268	0.00377574	6.57553e-05	0.0108479	2.62134
湖北	10	2013	2638	0.979966	1.54702	1.05815	0.94818	0.185913	22.5901	0.819422	0.00391274	6.7253e-05	0.0118331	3.2414
湖北	10	2014	2578	1.02838	1.66521	1.10757	1.00239	0.20316	25.9219	0.946281	0.00407325	7.04952e-05	0.0125052	3.85861
湖北	10	2015	2525	1.05904	1.76955	1.14818	1.07061	0.212293	26.2994	0.969605	0.00432331	7.00615e-05	0.0119891	4.45769
湖北	10	2016	2466	1.13333	1.6982	1.17825	1.03573	0.220472	27.6058	1.00644	0.00442141	6.96686e-05	0.0118454	5.0134
湖北	10	2017	2402	1.23334	1.80478	1.21531	1.1849	0.240598	31.8717	1.07502	0.00456625	7.11623e-05	0.0125923	5.4003
湖北	10	2018	38188		4424.6	295.8	3033.8		204307	6675.5	275039	4341	38.06	11.2
湖北	10	2019	35428	4014	4515.7	273.9	3257.9	2233.45	188133	6132.4	289029	5165	33.23	5.4
湖北	10	2020	8255293	4358.69	4626.1	267.3	3492.5	1780.68	160422	5294.95	289612	5185	33.34	-8.9
浙江	11	2005	2195	0.298319	0.961854	0.0429476	0.803918	0.102933	25.4264	0.684632	0.000973753	2.60469e-05	0.0112002	0.131388
浙江	11	2006	2206	0.310063	1.03944	0.042602	0.825576	0.125229	27.7784	0.860371	0.00187894	2.56309e-05	0.0117784	0.153379
浙江	11	2007	2206	0.332126	1.05695	0.0420762	0.843228	0.14522	29.9294	0.962658	0.00193598	2.52182e-05	0.0123783	0.134859
浙江	11	2008	2210	0.364674	1.06038	0.0420724	0.795439	0.161781	26.6905	0.954501	0.00198964	2.49424e-05	0.0128358	0.13532
浙江	11	2009	2221	0.390567	1.0734	0.0421432	0.794579	0.168313	28.7274	1.07276	0.00202805	3.22214e-05	0.0145281	0.17058
浙江	11	2010	2090	0.489483	1.16146	0.0441148	0.85589	0.197663	31.4004	1.30662	0.00202313	3.30457e-05	0.0160253	0.166807
浙江	11	2011	2060	0.546995	1.19478	0.0446942	0.881364	0.220932	34.1161	1.58062	0.00204649	3.29489e-05	0.0177558	0.201596
浙江	11	2012	2016	0.59381	1.23482	0.0457093	0.902679	0.233506	35.0223	1.67672	0.00207413	3.28647e-05	0.0191747	0.242888
浙江	11	2013	1979	0.654866	1.24315	0.0467054	0.891506	0.259644	34.3178	1.62809	0.00209895	3.63769e-05	0.0204365	0.263794
浙江	11	2014	1935	0.691323	1.25071	0.0463152	0.911003	0.277039	35.2669	1.73197	0.00211329	4.17574e-05	0.0202542	0.313951
浙江	11	2015	1894	0.727904	1.24643	0.0462091	0.954013	0.294616	36.3298	1.78186	0.00213035	4.69399e-05	0.018776	0.417296
浙江	11	2016	1845	0.788775	1.1581	0.0457886	1.01089	0.317419	38.5614	1.7512	0.00213059	4.65116e-05	0.0201914	0.461079
浙江	11	2017	1810	0.825685	1.1449	0.0456519	1.04972	0.342614	42.868	1.7865	0.00212303	4.59608e-05	0.0220134	0.524306
浙江	11	2018	29987		2009.3	77.8	1518		269083	11538.1	120662	2813	38.15	21.8
浙江	11	2019	28446	2146.23	1908	72.5	1595	1962.13	289011	12391.9	121813	2842	30.79	15.2
浙江	11	2020	6783011	2224.56	1813.2	69.6	1594	1967.85	300276	12324.2	123080	3159	36.36	6.1
江西	12	2005	2716	0.187949	0.655839	0.0476399	0.421918	0.0697286	7.88587	0.205335	0.00144514	5.56715e-05	0.00461378	0.0591464
江西	12	2006	2661	0.209391	0.803115	0.0498234	0.40047	0.078147	8.64646	0.219382	0.0029546	5.53123e-05	0.00506107	0.0634132
江西	12	2007	2630	0.236905	0.952973	0.0504373	0.405783	0.0850733	9.36836	0.2356	0.00298764	5.95238e-05	0.00565247	0.0581845
江西	12	2008	2580	0.270678	1.14203	0.0515388	0.420523	0.0882773	18.3936	0.51943	0.00304091	6.13636e-05	0.00618864	0.0499636
江西	12	2009	2518	0.292323	1.33397	0.0539158	0.432331	0.089102	19.4172	0.526658	0.00309116	6.09206e-05	0.00754061	0.0755573
江西	12	2010	2496	0.324792	1.52444	0.0551362	0.446839	0.100004	22.5538	0.609473	0.00315105	6.27521e-05	0.00900269	0.0942851
江西	12	2011	2437	0.382097	1.72344	0.0577636	0.478355	0.113066	24.9222	0.665129	0.00326649	6.23886e-05	0.0104189	0.0992625
江西	12	2012	2364	0.431785	1.94572	0.0597547	0.513156	0.14	28.2407	0.762329	0.00334369	6.2167e-05	0.0104374	0.102609
江西	12	2013	2312	0.473495	0.871163	0.061237	0.543932	0.150071	29.8921	0.804982	0.00336356	6.85537e-05	0.0120655	0.107057
江西	12	2014	2261	0.517837	0.936926	0.0631889	0.580469	0.156336	33.4386	0.842796	0.0034236	8.14619e-05	0.0128578	0.154866
江西	12	2015	2209	0.616501	1.02346	0.0649977	0.615256	0.161224	28.5477	0.82205	0.0034297	8.7604e-05	0.0131318	0.179139
江西	12	2016	2154	0.666346	1.02211	0.0659099	0.659313	0.173447	30.078	0.848813	0.0035257	8.7108e-05	0.0131381	0.208689
江西	12	2017	2098	0.709862	1.10086	0.0643327	0.70877	0.18743	33.4135	0.912449	0.00351147	9.30333e-05	0.0140913	0.156597
江西	12	2018	34636		2382	123.2	1549.2		174285	4528.63	161941	4278	37.9	14.1
江西	12	2019	30745	2135.69	2470.7	115.6	1624.3	1083.72	150950	3860.27	209131	4905	33.19	10
江西	12	2020	8447975	2327.72	2591	108.8	1689.9	1104.89	157149	4010.78	210641	4917	32.48	14.4
湖南	13	2005	3985	0.237822	0.800467	0.052665	0.672171	0.0611698	12.2564	0.257445	0.00139425	4.58426e-05	0.00442144	0.348396
湖南	13	2006	3887	0.267777	0.884268	0.0552405	0.68284	0.0695301	13.4975	0.274913	0.00270892	4.57269e-05	0.00464522	0.428641
湖南	13	2007	3784	0.319783	0.973687	0.0580285	0.711469	0.0814587	15.7476	0.302486	0.00276003	4.56334e-05	0.0050118	0.567984
湖南	13	2008	3691	0.371412	1.08944	0.0605202	0.759957	0.0979122	18.2045	0.368313	0.00289342	4.54545e-05	0.00554075	0.764884
湖南	13	2009	3639	0.404652	1.19604	0.0636439	0.797664	0.110027	20.125	0.392332	0.00298782	5.77584e-05	0.00641118	1.07399
湖南	13	2010	3725	0.496346	1.24874	0.0635087	0.764427	0.126679	22.761	0.445476	0.00347032	5.63166e-05	0.00733942	1.31172
湖南	13	2011	3621	0.577158	1.36305	0.0669677	0.811751	0.143848	25.5482	0.510911	0.00352032	5.60946e-05	0.00832626	1.72949
湖南	13	2012	3542	0.636767	1.46506	0.0703303	0.848814	0.162321	28.7772	0.599021	0.00352463	5.72375e-05	0.00876186	2.10367
湖南	13	2013	3482	0.648349	1.56059	0.071278	0.840247	0.175207	27.5796	0.572759	0.00351816	5.97818e-05	0.00914213	2.57438
湖南	13	2014	3417	0.680357	1.65996	0.0725198	0.878332	0.186677	30.14	0.614273	0.0035075	6.82796e-05	0.00985602	3.0501
湖南	13	2015	3331	0.698268	1.76946	0.0740138	0.90151	0.190333	29.4436	0.574308	0.00349255	6.63423e-05	0.00993661	3.58605
湖南	13	2016	3223	0.771173	1.89188	0.0764629	0.916289	0.198851	30.2737	0.594673	0.00349311	6.88948e-05	0.010022	4.0587
湖南	13	2017	3113	0.834446	2.00926	0.0787857	0.987343	0.218077	32.8792	0.62693	0.00349417	6.85131e-05	0.0097551	4.56678
湖南	13	2018	47037		6338.6	242.6	2664.3		229957	4386.56	240060	5070	34.53	9.3
湖南	13	2019	45050	3850.19	6471.8	229	3052.1	1556.52	189740	2593.58	240566	5579	24.15	4
湖南	13	2020	14020698	4461.66	6589	223.7	3364.8	1561.04	200878	2602.2	241138	5646	28.12	3.4
云南	14	2005	3138	0.178241	0.530927	0.0454589	0.482769	0.029564	13.936	0.152944	0.00376629	5.16854e-05	0.00907416	0.0758427
云南	14	2006	3116	0.19586	0.566104	0.0482638	0.467779	0.0389248	14.7622	0.154852	0.00442784	5.13049e-05	0.0087843	0.0903234
云南	14	2007	3088	0.228345	0.60295	0.0512532	0.473028	0.0432477	15.8423	0.177559	0.00443731	5.09526e-05	0.00952592	0.093292
云南	14	2008	3044	0.258328	0.661603	0.0550821	0.49888	0.0363152	9.83535	0.180775	0.00448602	5.06273e-05	0.0103808	0.082549
云南	14	2009	3017	0.279543	0.715744	0.0568081	0.522678	0.0392584	10.072	0.189812	0.00450667	5.46926e-05	0.0119339	0.12489
云南	14	2010	3005	0.304509	0.802346	0.0614243	0.509484	0.0419948	11.2047	0.205852	0.00454585	5.43242e-05	0.0137744	0.212429
云南	14	2011	2927	0.378797	0.897981	0.0684899	0.57178	0.0469056	12.9929	0.221205	0.00463183	5.3984e-05	0.015474	0.195208
云南	14	2012	2828	0.485994	1.01643	0.0743317	0.618494	0.0531294	14.7532	0.241114	0.00470273	5.5806e-05	0.016716	0.167536
云南	14	2013	2789	0.576153	1.10087	0.0785299	0.653998	0.0582803	22.2592	0.290574	0.00475571	5.54726e-05	0.0167399	0.242206
云南	14	2014	2747	0.642676	1.17038	0.0825846	0.677357	0.0611943	23.0259	0.306657	0.00488757	6.15189e-05	0.0171701	0.326459
云南	14	2015	2687	0.667901	1.24043	0.0862933	0.69831	0.0642113	22.6925	0.316379	0.0049768	6.11556e-05	0.0172332	0.382786
云南	14	2016	2623	0.720103	1.31172	0.0898132	0.725463	0.0688346	24.2098	0.335374	0.00499057	7.75519e-05	0.0181576	0.540241
云南	14	2017	2559	0.774725	1.38122	0.090637	0.720367	0.076357	26.9315	0.380121	0.00505103	7.70673e-05	0.0196688	0.779361
云南	14	2018	34028		2693.5	217.4	2234.7		140670	1971.91	252929	3848	53.07	13.5
云南	14	2019	31867	3096.08	2714.4	204	2680.2	1113.14	122727	1552.05	262409	4053	39.35	15.3
云南	14	2020	7613993	3663.21	2786.7	196.7	2902.2	1109.77	121058	1579.74	292479	4220	29.44	4.1
贵州	15	2005	2728	0.122995	0.370792	0.0283761	0.422309	0.0371716	5.83646	0.173324	0.00125737	5.36193e-05	0.00470777	0.0387909
贵州	15	2006	2677	0.129985	0.450949	0.0299701	0.387747	0.05229	6.69621	0.184553	0.00307046	5.42005e-05	0.00452033	0.0478049
贵州	15	2007	2606	0.150595	0.541727	0.031485	0.422433	0.0776542	7.37528	0.198596	0.00339207	5.50661e-05	0.00525881	0.0534058
贵州	15	2008	2549	0.18246	0.603178	0.0325971	0.454296	0.103073	9.09121	0.223952	0.00348721	5.56174e-05	0.00619021	0.0718131
贵州	15	2009	2480	0.187536	0.64775	0.0348952	0.471077	0.113025	9.83969	0.261818	0.00403167	5.65451e-05	0.00771558	0.112284
贵州	15	2010	2303	0.25518	0.751329	0.0375727	0.482979	0.138063	11.4214	0.289141	0.00435757	5.74878e-05	0.00940788	0.149037
贵州	15	2011	2256	0.290652	0.820656	0.0417021	0.388697	0.17034	12.9403	0.305762	0.00454886	6.05362e-05	0.0098674	0.169772
贵州	15	2012	2216	0.390528	0.950654	0.0443005	0.487139	0.197316	15.1134	0.337176	0.00472158	6.02755e-05	0.0105396	0.217055
贵州	15	2013	2177	0.458319	1.02931	0.0447497	0.473124	0.220571	20.7604	0.369677	0.00492861	5.99657e-05	0.0118504	0.291259
贵州	15	2014	2104	0.62866	1.16849	0.0481416	0.541112	0.236229	24.4219	0.410998	0.00510547	6.84151e-05	0.0136174	0.37453
贵州	15	2015	2047	0.866497	1.25801	0.0506546	0.576453	0.260725	23.949	0.390652	0.00528045	7.93201e-05	0.0142578	0.450102
贵州	15	2016	1985	0.957486	1.02824	0.0522267	0.600695	0.277769	25.1831	0.416956	0.00538959	9.2827e-05	0.0147398	0.500681
贵州	15	2017	1932	1.07505	1.1291	0.0495083	0.64309	0.298944	26.8832	0.462704	0.00543017	9.21788e-05	0.0157793	0.652042
贵州	15	2018	25000		2376.7	89.5	2288.7		102537	1797.91	196908	3565	19.62	10.8
贵州	15	2019	23996	2408.03	2484.6	83.2	2535.7	709.88	83402	1235.32	204723	3753	12.53	-11.6
贵州	15	2020	6482652	2675.59	2582.4	78.8	2187.8	725.39	86444	1265.11	206693	3873	10.71	4.2
福建	16	2005	1800	0.317228	5.11074	0.0677889	0.779256	0.125724	523.493	22.5634	0.00163902	4.49817e-05	0.00650548	0.0642901
福建	16	2006	1778	0.33856	5.37417	0.0679753	0.796901	0.145372	568.218	24.781	0.00241562	4.46304e-05	0.00759554	0.0984686
福建	16	2007	1755	0.382308	5.65116	0.0681994	0.820917	0.1734	630.073	28.0783	0.00240587	4.42968e-05	0.00849945	0.13562
福建	16	2008	1710	0.427836	6.05263	0.0693977	0.865649	0.193383	710.617	30.3105	0.00243473	4.39681e-05	0.00902721	0.154633
福建	16	2009	1646	0.471543	6.73187	0.0733171	0.924386	0.20497	770.655	33.3151	0.00244135	5.72831e-05	0.010491	0.22761
福建	16	2010	1584	0.567797	7.34152	0.0764141	0.986957	0.235895	877.825	38.4071	0.00246412	5.68643e-05	0.012215	0.304305
福建	16	2011	1559	0.657492	7.76026	0.077569	1.04131	0.259099	993.807	42.8289	0.00248118	5.64516e-05	0.0139167	0.322925
福建	16	2012	1514	0.739379	8.20335	0.0798349	1.10561	0.29084	1094.03	46.3726	0.00252668	6.13661e-05	0.0153388	0.381438
福建	16	2013	1481	0.807961	8.60218	0.0814112	1.16793	0.311656	1086.09	44.5188	0.00263646	7.15421e-05	0.0165236	0.413267
福建	16	2014	1454	0.899333	9.01059	0.084326	1.23889	0.346913	1094.93	47.732	0.00265896	7.35681e-05	0.0174672	0.468655
福建	16	2015	1436	0.946086	9.29876	0.0862117	1.32563	0.403048	1087.75	46.459	0.00272467	8.3355e-05	0.0170617	0.581052
福建	16	2016	1410	1.04574	6.94866	0.0878298	1.38413	0.436195	1132.36	48.1749	0.00275684	8.2602e-05	0.0166314	0.644954
福建	16	2017	1377	1.10893	7.36678	0.0844735	1.45171	0.483173	1228.55	50.466	0.00276144	8.18205e-05	0.0174763	0.717341
福建	16	2018	21844		1228.3	110.7	1653.4		136947	7646.24	108901	3514	27.14	8.4
福建	16	2019	20497	2690.85	1237.7	106.3	1774.8	1484.58	134419	8292.13	109785	3514	20.98	-14.8
福建	16	2020	6822926	2833.33	1260.2	100.8	1818.2	1497.31	140698	9014.32	110118	3779	23.15	-16.1
广西	17	2005	3093	0.230162	0.61741	0.0650663	0.48086	0.0459206	8.203	0.235687	0.00133047	5.79399e-05	0.00395494	0.0399657
广西	17	2006	3084	0.261962	0.652085	0.0683074	0.462899	0.0499513	9.11083	0.258656	0.00191354	5.72155e-05	0.00412799	0.0431765
广西	17	2007	3040	0.31926	0.699737	0.0726447	0.459408	0.0559773	10.2475	0.294526	0.00197567	5.66275e-05	0.00393456	0.0587458
广西	17	2008	2978	0.371625	0.797032	0.0747414	0.468334	0.0700374	17.2598	0.43169	0.00206188	5.60631e-05	0.00449751	0.0790511
广西	17	2009	2952	0.384478	0.864136	0.0776829	0.495664	0.0779963	19.4535	0.481301	0.0020696	6.38386e-05	0.00504119	0.110715
广西	17	2010	2766	0.484302	1.0006	0.0857411	0.5106	0.104158	25.049	0.634872	0.00220824	6.94143e-05	0.00652928	0.164837
广西	17	2011	2703	0.592852	1.12214	0.0897928	0.529016	0.126631	29.3072	0.748812	0.00225834	6.88913e-05	0.0079268	0.162545
广西	17	2012	2644	0.652042	1.20874	0.0941906	0.561611	0.133612	34.463	0.877967	0.00230457	6.83469e-05	0.00916275	0.193161
广西	17	2013	2604	0.717473	1.29915	0.0981951	0.584409	0.143626	32.0286	0.817201	0.00236067	8.47637e-05	0.0104259	0.23264
广西	17	2014	2567	0.776774	1.38975	0.100771	0.597744	0.154318	34.2918	0.860255	0.00241691	9.88641e-05	0.0117249	0.26833
广西	17	2015	2539	0.84536	1.4979	0.102347	0.600532	0.167452	31.2164	0.846918	0.00246038	0.000106339	0.0119308	0.314648
广西	17	2016	2512	0.932404	1.40416	0.104355	0.605613	0.176864	33.2288	0.880614	0.0024907	0.000107482	0.0121352	0.377005
广西	17	2017	2481	1.02333	1.47454	0.10634	0.552394	0.19564	35.7507	0.944385	0.00252405	0.000106448	0.0127165	0.405648
广西	17	2018	35069		3750.8	255	2717.5		190652	4983.78	125449	5202	38.99	19
广西	17	2019	32709	3492.03	3840	252	3102.3	902.04	183036	3989.18	127819	5206	34.66	14.4
广西	17	2020	8738344	3664.71	3901.4	247.9	3268.8	908.81	187444	4159.61	131642	5206	37.11	22.9
广东	18	2005	3615	0.306824	0.492971	0.056603	0.385884	0.11224	12.9744	0.419872	0.00125408	2.39286e-05	0.0129258	0.0683685
广东	18	2006	3494	0.353578	0.519365	0.0607127	0.355587	0.128026	14.0213	0.428405	0.00188943	2.33001e-05	0.0125906	0.0796155
广东	18	2007	3560	0.356376	0.518885	0.0616966	0.360871	0.14685	15.6607	0.444327	0.00188406	2.27743e-05	0.0126998	0.0800497
广东	18	2008	3624	0.385988	0.57779	0.0625276	0.343113	0.165213	14.4009	0.447633	0.00185181	2.22379e-05	0.01243	0.1013
广东	18	2009	3708	0.388997	0.590663	0.0628803	0.354504	0.157487	16.7476	0.470852	0.00182626	2.46792e-05	0.013153	0.142547
广东	18	2010	3531	0.472574	0.664197	0.0672019	0.372838	0.174819	18.4219	0.54702	0.00182071	2.58596e-05	0.0141299	0.156776
广东	18	2011	3519	0.542828	0.686223	0.0685706	0.386743	0.198987	21.3607	0.657305	0.00181533	2.6654e-05	0.0152232	0.158317
广东	18	2012	3454	0.596673	0.722837	0.0710423	0.404265	0.223472	24.1719	0.902987	0.00183972	2.64301e-05	0.0160336	0.161486
广东	18	2013	3432	0.649662	0.747346	0.0710693	0.383421	0.230225	32.7895	0.867019	0.00190624	3.28824e-05	0.0168067	0.22785
广东	18	2014	3432	0.686818	0.767008	0.0727214	0.395495	0.255573	32.0301	1.38018	0.00197781	3.72995e-05	0.0169536	0.241501
广东	18	2015	3395	0.73349	0.794342	0.0755405	0.400038	0.26997	31.2679	1.37176	0.00199097	3.68698e-05	0.0161213	0.27999
广东	18	2016	3388	0.815759	0.705579	0.0770425	0.401482	0.291819	33.352	1.98215	0.00198291	3.81853e-05	0.0166397	0.275691
广东	18	2017	3367	0.858322	0.715999	0.0767152	0.358943	0.320614	35.1313	2.49976	0.00196616	3.76041e-05	0.0175486	0.33661
广东	18	2018	57201		2429.9	231.3	3089.6		416389	28338.3	217699	4524	67.23	-2.5
广东	18	2019	52309	4478.51	2455.8	225.8	3530.2	3466.42	358397	27373.7	220290	4720	52.59	11.8
广东	18	2020	10764945	4916.02	2495.4	219.8	3769.3	3360.13	344578	27211.1	221873	4871	56.92	10.7
海南	19	2005	454	0.395661	0.590771	0.0821806	0.337004	0.0747222	12.2971	0.542029	0.00256039	2.41546e-05	0.00677536	0.0378623
海南	19	2006	451	0.473858	0.661574	0.087561	0.35898	0.0841866	16.939	0.785526	0.00210526	2.39234e-05	0.00700957	0.0867943
海南	19	2007	446	0.501233	0.736614	0.0934305	0.397982	0.0909231	21.155	0.974911	0.00210651	4.73373e-05	0.00738462	0.10426
海南	19	2008	444	0.613761	0.840225	0.102748	0.413243	0.0967096	17.9215	0.699871	0.00217799	4.68384e-05	0.00740047	0.148525
海南	19	2009	440	0.693205	0.900159	0.105205	0.426364	0.102639	21.2882	0.917292	0.00231481	4.62963e-05	0.00810185	0.2136
海南	19	2010	436	0.774977	0.975321	0.106491	0.413716	0.117261	25.84	1.14496	0.00243959	8.05524e-05	0.00987342	0.186191
海南	19	2011	434	0.911198	1.0238	0.109977	0.433272	0.136534	28.6374	1.56041	0.00261117	7.98176e-05	0.0115964	0.113672
海南	19	2012	429	1.05615	1.11809	0.106131	0.465035	0.150395	30.3044	1.74526	0.00273957	7.89177e-05	0.0125366	0.16
海南	19	2013	423	1.12541	1.187	0.112459	0.4513	0.165754	19.3575	0.693899	0.00278212	7.82123e-05	0.0135642	0.310358
海南	19	2014	418	1.32947	1.23758	0.118325	0.446411	0.205039	26.1705	1.64796	0.00287929	7.75194e-05	0.0144186	0.38897
海南	19	2015	409	1.46381	1.25083	0.125037	0.449853	0.206147	24.4643	1.29718	0.0029528	0.000109769	0.0138968	0.462997
海南	19	2016	396	1.70848	1.30447	0.127828	0.449141	0.217983	23.7579	1.15676	0.00307525	0.000109051	0.0145583	0.509335
海南	19	2017	389	1.81856	1.46478	0.132031	0.355039	0.268834	23.0572	0.933326	0.00331533	0.000107991	0.0154644	0.52487
海南	19	2018	5840		565.8	48.4	729.5		22040	875.83	35023	1033	6.01	-22.6
海南	19	2019	5831	1119.07	581.2	46.3	819.6	246.93	18456	1648.03	38107	1033	3.26	-38.6
海南	19	2020	1698806	1178.39	615.6	42.6	874.8	244.08	20670	3683	40163	1033	3.43	15.4
吉林	20	2005	1290	0.401651	1.14054	0.107054	2.00094	0.07662	12.5781	0.223085	0.00172312	0.000132548	0.00659426	0.0576325
吉林	20	2006	1281	0.457845	1.22742	0.11452	2.12787	0.0869703	12.9317	0.224642	0.00184723	0.000132207	0.0064708	0.0645171
吉林	20	2007	1279	0.490289	1.31222	0.120711	1.91851	0.101011	13.8956	0.239927	0.00309158	0.000131868	0.00761905	0.0785421
吉林	20	2008	1279	0.55964	1.40735	0.1281	2.22048	0.115969	11.3771	0.423475	0.00312363	0.00013899	0.00815289	0.0951353
吉林	20	2009	1279	0.567647	1.56461	0.136185	1.92338	0.12473	12.6901	0.426033	0.00317883	0.000142336	0.0101204	0.144876
吉林	20	2010	1281	0.617744	1.67447	0.142701	2.21897	0.136123	14.8267	0.466756	0.00321806	0.000145613	0.0119585	0.191409
吉林	20	2011	1281	0.710718	1.83844	0.152381	2.47542	0.153139	17.2612	0.528399	0.00328847	0.000145507	0.0134522	0.17578
吉林	20	2012	1273	0.799159	2.00679	0.162396	2.62608	0.168047	19.9302	0.580404	0.00333818	0.00016	0.0134509	0.192102
吉林	20	2013	1260	0.853524	2.1667	0.172056	2.81827	0.181214	16.289	0.611178	0.00338786	0.000159942	0.0146238	0.212585
吉林	20	2014	1244	0.899156	2.34654	0.182203	2.8399	0.188245	17.5549	0.619117	0.00342297	0.000163517	0.0153416	0.283056
吉林	20	2015	1230	0.90626	2.56304	0.188	2.96507	0.192441	15.7403	0.517744	0.0034871	0.000185252	0.0148928	0.347083
吉林	20	2016	1203	0.788845	2.58126	0.19419	3.08995	0.20431	16.4874	0.540988	0.00356019	0.000186608	0.0153348	0.425448
吉林	20	2017	1178	0.760467	2.78833	0.196112	3.52632	0.22198	18.3669	0.601638	0.00377254	0.000184026	0.0151969	0.443504
吉林	20	2018	16542		3466	228.3	993		52156	1704.71	105399	5043	35.19	-11.2
吉林	20	2019	14980	1333.42	3653.7	227.1	1014.1	547.4	43193	1802.73	106660	5043	21.54	-1.7
吉林	20	2020	2262534	1600.05	3896.9	225.3	1231.8	582.11	44848	1865.06	107848	5043	24.95	-27.5
辽宁	21	2005	1743	0.367252	1.10043	0.0687665	1.00161	0.116975	22.6387	0.793769	0.00126747	9.95025e-05	0.0100426	0.0664677
辽宁	21	2006	1752	0.406963	1.13887	0.0691096	1.02568	0.133987	24.8106	0.946945	0.00228986	9.83376e-05	0.011077	0.125664
辽宁	21	2007	1754	0.470057	1.10701	0.0726739	1.04618	0.15487	27.2027	1.35361	0.00228246	9.77199e-05	0.00987901	0.12745
辽宁	21	2008	1724	0.504194	1.18485	0.0746926	1.07906	0.170134	28.1219	1.6301	0.00234299	9.73349e-05	0.010197	0.173432
辽宁	21	2009	1721	0.506426	1.24517	0.0776351	0.924463	0.182115	31.1115	1.78621	0.00232896	9.67519e-05	0.0130822	0.166199
辽宁	21	2010	1658	0.645977	1.35625	0.0844873	1.06478	0.211842	36.2249	2.06379	0.00232	9.82857e-05	0.0154103	0.239589
辽宁	21	2011	1576	0.767551	1.52277	0.0917766	1.29156	0.260819	42.2044	2.37384	0.0023728	9.81063e-05	0.0175337	0.201711
辽宁	21	2012	1508	0.929383	1.67566	0.0974138	1.37301	0.295553	47.1153	2.6347	0.00240602	0.000113921	0.0187332	0.237963
辽宁	21	2013	1473	1.01832	1.78682	0.103028	1.49056	0.31815	47.1226	2.72672	0.00252847	0.000116173	0.0167449	0.359257
辽宁	21	2014	1447	1.05726	1.88681	0.104734	1.21209	0.339087	50.5894	2.78654	0.0026281	0.000116147	0.0182282	0.410134
辽宁	21	2015	1431	1.23658	1.96636	0.106282	1.39937	0.38859	46.1025	2.67273	0.0027476	0.00013236	0.0188635	0.286476
辽宁	21	2016	1429	1.11258	1.51746	0.103611	1.47	0.284438	47.2965	2.7669	0.00275468	0.000127912	0.0198995	0.149084
辽宁	21	2017	1420	1.14118	1.55996	0.102444	1.64137	0.299844	49.4701	2.91994	0.00280842	0.000135042	0.0206432	0.136397
辽宁	21	2018	28159		2243.7	145	1749.4		223346	10654.5	122974	6525	77.57	-18.6
辽宁	21	2019	25954	2266.7	2353.9	139.9	1912	1313.36	178253	8921.43	124767	6512	49.94	-21.5
辽宁	21	2020	3383962	2370.08	2471.3	137.6	2056.8	1239.01	167341	5421.47	130899	6627	54.46	3
天津	22	2005	259	0.376409	2.3627	0.0899228	0.530888	0.270674	38.2998	12.2979	0.00105469	6.83594e-05	0.0116797	0.143721
天津	22	2006	261	0.421648	2.33111	0.0940996	0.543678	0.289741	40.21	11.7361	0.00108341	6.71141e-05	0.0122915	0.166357
天津	22	2007	264	0.4325	2.29129	0.097803	0.557386	0.311321	46.7544	14.2223	0.00106977	6.51163e-05	0.0130233	0.287349
天津	22	2008	268	0.449067	2.22612	0.0965672	0.555709	0.391363	30.5955	2.42461	0.0010852	7.17489e-05	0.0131659	0.283668
天津	22	2009	270	0.473556	2.2037	0.0961481	0.578852	0.400519	35.9898	8.16889	0.00121599	6.80272e-05	0.0141327	0.401454
天津	22	2010	266	0.562105	2.20974	0.096015	0.600526	0.476686	32.5839	8.19629	0.00120521	6.51466e-05	0.0155945	0.422231
天津	22	2011	264	0.587879	2.21163	0.0923864	0.612992	0.486605	33.5651	7.95788	0.00117013	6.92841e-05	0.016428	0.386867
天津	22	2012	261	0.62908	2.17674	0.0936782	0.61977	0.504472	33.9594	5.78897	0.00113653	6.64207e-05	0.0163764	0.538052
天津	22	2013	265	0.666528	2.09125	0.0918491	0.659283	0.477721	32.012	2.19207	0.00111111	7.07714e-05	0.0172258	0.426072
天津	22	2014	269	0.677435	2.05327	0.0865056	0.654089	0.48962	33.7996	2.44727	0.00109375	6.79348e-05	0.0184035	0.509205
天津	22	2015	269	0.678476	2.03316	0.0809665	0.675651	0.480613	32.1549	1.66066	0.00109426	6.59196e-05	0.0182136	0.498181
天津	22	2016	267	0.681236	1.76026	0.08	0.735468	0.468849	32.6477	1.48825	0.00108597	7.11054e-05	0.0190498	0.470271
天津	22	2017	266	0.688609	1.7468	0.0677068	0.798008	0.499616	33.1626	1.38895	0.00105634	7.04225e-05	0.0204481	0.340583
天津	22	2018	8563		348	16.9	197.2		52221	2240.53	16257	1153	18.83	-7.4
天津	22	2019	8054	191.61	359.8	16.2	202.9	787.73	50093	2662.45	16132	1185	10.96	26.3
天津	22	2020	471345	218.16	365.1	15.3	228.8	815.55	52519	2600.37	16411	1186	12.1	37.6
青海	23	2005	330	1.10427	0.991939	533.6	0.282606	0.0587109	13.1713	2877.43	54.7311	2.02026	0.00808471	0.100921
青海	23	2006	333	1.15962	1.00622	585.745	0.285796	0.0637226	13.9434	2826.96	87.0912	0.00291971	0.00885036	0.125182
青海	23	2007	331	1.48522	1.05308	597.61	0.299154	0.0735326	14.9638	3354.63	95.3351	0.00289855	0.00875	0.140978
青海	23	2008	328	1.7908	1.10491	612.207	0.310366	0.0775632	16.8195	6197.39	102.242	0.00288809	0.00947653	0.157004
青海	23	2009	324	1.89222	1.23682	650.265	0.316975	0.0885458	18.0557	6683.2	107.964	0.00287253	0.0110413	0.186355
青海	23	2010	311	2.96053	1.35469	700.492	0.328071	0.10881	20.2948	7594.5	110.453	0.00284192	0.0131794	0.224867
青海	23	2011	306	3.36307	1.41288	735.556	0.337778	0.118891	22.4859	8707.24	113.169	0.00316901	0.0158275	0.226972
青海	23	2012	301	3.88995	1.44957	801.017	0.337209	0.125428	23.8743	9358.98	115.162	0.00314136	0.018534	0.398133
青海	23	2013	298	4.71607	1.4606	862.879	0.343523	0.128426	23.4879	7949.71	121.31	0.0032872	0.0203633	0.489585
青海	23	2014	293	4.92171	1.53027	868.539	0.357713	0.140137	25.4648	8855.84	124.706	0.00360206	0.0219383	0.766329
青海	23	2015	292	4.9657	1.55312	895.051	0.351781	0.153997	27.5051	7736.86	128.56	0.00357143	0.0235034	0.714031
青海	23	2016	287	5.41874	1.59833	840.167	0.360453	0.160185	28.8196	8180.02	132.521	0.00387858	0.0240135	0.994806
青海	23	2017	281	5.77874	1.67484	846.669	0.358399	0.173395	30.3344	8847.59	135.276	0.00384615	0.0249833	1.22151
青海	23	2018	3832		472.1	8.3	169.2		18905	551.36	82137	2349	8.21	-10.2
青海	23	2019	3690	306.03	484.2	6.2	181.3	123.18	15057	398.43	83761	2449	7.49	-41.5
青海	23	2020	756206	338.73	491.4	5.5	188.6	120.16	14478	415.74	85131	2975	4.71	18.3
甘肃	24	2005	1781	0.203756	0.789961	0.0426277	0.469899	0.0568566	10.4727	0.386326	0.00162279	9.03733e-05	0.00535167	0.0539882
甘肃	24	2006	1755	0.22555	0.835521	0.0435897	0.460427	0.0665803	11.1904	0.409423	0.00375344	9.42285e-05	0.00533962	0.0533647
甘肃	24	2007	1726	0.265776	0.91383	0.0464311	0.477404	0.0711303	11.9812	0.451295	0.00394819	9.41915e-05	0.00577316	0.0400471
甘肃	24	2008	1695	0.297186	0.994879	0.0480059	0.524189	0.0827558	9.30655	0.625206	0.00413955	9.40808e-05	0.00641317	0.0453587
甘肃	24	2009	1664	0.330865	1.09534	0.0498197	0.544591	0.0836164	10.4129	0.633847	0.00446184	9.39335e-05	0.00818395	0.0606654
甘肃	24	2010	1635	0.384636	1.20951	0.0521468	0.586116	0.0887422	11.8242	0.689004	0.00464453	9.375e-05	0.0103008	0.0814844
甘肃	24	2011	1612	0.427146	1.32536	0.0541191	0.629404	0.109333	13.7555	0.794532	0.00482449	9.36037e-05	0.0120905	0.0984828
甘肃	24	2012	1579	0.489538	1.44337	0.0583471	0.702787	0.123995	17.7781	0.912215	0.00508922	9.69744e-05	0.0137393	0.118926
甘肃	24	2013	1546	0.552257	1.56433	0.0612613	0.736675	0.103478	19.9314	0.914783	0.00517428	0.000100697	0.0154493	0.168149
甘肃	24	2014	1511	0.594169	1.68478	0.064593	0.76681	0.108348	22.0919	0.970849	0.00532999	0.000131223	0.0169008	0.306345
甘肃	24	2015	1477	0.643974	1.81784	0.0662965	0.792911	0.105635	22.4042	0.856081	0.00538846	0.000146154	0.0174577	0.313419
甘肃	24	2016	1444	0.682639	1.31849	0.0646953	0.789882	0.103927	23.2418	0.831437	0.00547893	0.000157088	0.0186398	0.421471
甘肃	24	2017	1408	0.758956	1.43366	0.0600071	0.78544	0.111767	25.211	0.92904	0.00541889	0.000178979	0.0197487	0.364296
甘肃	24	2018	18865		2102.8	83.2	1166.1		70386	2609.93	143228	4672	30.63	-17
甘肃	24	2019	17895	1087.61	2174	80.9	1306.4	438.39	63610	2496.28	151443	4830	25.35	21.1
甘肃	24	2020	3637047	1237.34	2289.5	80.4	1423.8	420.2	67239	2516.71	155957	5113	14.23	18.2
陕西	25	2005	2316	0.204188	0.607198	0.063601	0.044905	0.0667967	11.2604	0.278808	0.00147696	8.40108e-05	0.00510027	0.0654011
陕西	25	2006	2252	0.232425	0.644951	0.0664876	0.462655	0.0788754	11.9538	0.29243	0.00306299	8.65099e-05	0.0048013	0.0960368
陕西	25	2007	2202	0.289841	0.715745	0.0721208	0.484973	0.088185	13.2619	0.321224	0.00327131	8.62999e-05	0.00536408	0.104908
陕西	25	2008	2153	0.366205	0.794185	0.0770553	0.516024	0.101837	22.4564	0.545199	0.0035234	8.60678e-05	0.00593868	0.120584
陕西	25	2009	2106	0.396453	0.870361	0.0860969	0.537227	0.113561	24.8342	0.595264	0.00386638	8.85431e-05	0.00777301	0.160848
陕西	25	2010	2026	0.543292	0.987167	0.0971323	0.574975	0.127068	27.9556	0.659858	0.00394913	0.000109772	0.00972423	0.198019
陕西	25	2011	1973	0.684582	1.10636	0.105053	0.605525	0.14762	32.3024	0.754654	0.00406091	0.000109538	0.0111515	0.216137
陕西	25	2012	1876	0.806397	1.25276	0.127825	0.663699	0.164506	36.4314	0.850557	0.00430056	0.000109246	0.0121343	0.214604
陕西	25	2013	1833	0.925881	1.33809	0.131877	0.663284	0.162357	37.614	0.850308	0.00438895	0.000116897	0.0127205	0.239312
陕西	25	2014	1791	1.03227	1.42497	0.128526	0.668777	0.178983	41.5926	0.932837	0.00442649	0.000119205	0.0132079	0.261616
陕西	25	2015	1748	1.07864	1.5259	0.132695	0.701825	0.187983	37.1474	0.860406	0.00448458	0.00011864	0.0135566	0.379523
陕西	25	2016	1703	1.17311	1.27534	0.136847	0.721251	0.202405	39.0889	0.903467	0.004524	0.00012064	0.0136035	0.415584
陕西	25	2017	1657	1.26451	1.35336	0.140103	0.7207	0.217111	42.5239	0.98061	0.00454759	0.000130378	0.0146128	0.493132
陕西	25	2018	26774		2311.8	229.6	2245		173245	4024.89	180070	5002	43.8	12.7
陕西	25	2019	25560	2098.01	2331.5	202.5	2445.8	1059.86	154749	3482.15	180070	5419	24.93	1.7
陕西	25	2020	5850172	2381.64	2388	201.9	2807.1	1135.82	165260	3697.35	180660	5589	26.24	-0.2
内蒙古	26	2005	1269	0.373436	1.51458	0.0919779	1.30981	0.150358	28.7919	0.598044	0.00328756	0.000258011	0.0103537	0.150712
内蒙古	26	2006	1240	0.437282	1.66584	0.103637	1.45713	0.179942	33.2799	0.709565	0.00533333	0.00026501	0.0117723	0.164638
内蒙古	26	2007	1211	0.514525	1.82434	0.115846	1.4952	0.224487	40.6266	0.832977	0.00570605	0.000275834	0.0125648	0.206394
内蒙古	26	2008	1180	0.612559	2.35546	0.130593	1.80619	0.285659	40.6293	1.49702	0.006027	0.000278232	0.0138298	0.193384
内蒙古	26	2009	1146	0.64699	2.52325	0.149581	1.72923	0.314601	46.345	1.6749	0.00613507	0.000329536	0.0171684	0.319947
内蒙古	26	2010	1100	0.832818	2.7578	0.161127	1.962	0.354211	55.5142	1.9065	0.00639159	0.000360032	0.0196238	0.421926
内蒙古	26	2011	1077	1.00362	2.94587	0.16429	2.21682	0.419029	67.8163	2.18466	0.0064867	0.000370669	0.0219662	0.39805
内蒙古	26	2012	1052	1.14333	3.1184	0.179696	2.40352	0.476024	76.2819	2.35757	0.00657831	0.000381526	0.0191647	0.461052
内蒙古	26	2013	1031	1.32772	3.32742	0.196334	2.68962	0.521217	65.791	1.78621	0.00670536	0.000408327	0.02	0.509323
内蒙古	26	2014	1014	1.43781	3.5824	0.219596	2.715	0.524423	76.5944	1.78486	0.00687425	0.000407186	0.0204271	0.535924
内蒙古	26	2015	997	1.47898	3.81656	0.23004	2.83552	0.433023	69.738	1.66878	0.00698526	0.00048188	0.0196057	0.498276
内蒙古	26	2016	978	1.5108	3.40603	0.239918	2.84279	0.453163	74.0976	1.72291	0.00778175	0.000488095	0.0204048	0.566552
内蒙古	26	2017	961	1.49296	3.62492	0.244579	3.38662	0.415192	84.3488	2.0351	0.00788454	0.000502175	0.0221313	0.466659
内蒙古	26	2018	14519		3663.7	222.7	1512.2		232525	5595.98	202641	12766	30.95	-35.1
内蒙古	26	2019	13129	1893.38	3866.4	218.4	1606.3	1202.71	188450	4689.49	206089	13016	26.66	15.8
内蒙古	26	2020	3009784	2056.23	4056.6	207.7	1699	163.07	178071	4567.36	210217	14190	26.19	-10.4
重庆	27	2005	1533	0.233725	0.506171	0.0515656	0.762042	0.0782595	14.0561	0.223553	0.00136526	4.64618e-05	0.00718013	0.078985
重庆	27	2006	1497	0.215772	0.547769	0.0538009	0.540013	0.0924466	15.3166	0.293732	0.00357194	4.62963e-05	0.00805199	0.0893376
重庆	27	2007	1456	0.278262	0.590872	0.0579121	0.747253	0.0943679	17.8526	0.373437	0.00371804	4.61648e-05	0.00847301	0.118654
重庆	27	2008	1420	0.326761	0.636021	0.0620704	0.812113	0.109049	22.4597	0.524938	0.00382529	4.57908e-05	0.00897147	0.150909
重庆	27	2009	1384	0.374104	0.698996	0.0658743	0.821676	0.121714	23.9825	0.577296	0.00388248	4.54704e-05	0.0102483	0.214446
重庆	27	2010	1355	0.442827	0.790472	0.0677638	0.85321	0.135026	28.2069	0.698645	0.00405199	4.85269e-05	0.0117955	0.209463
重庆	27	2011	1313	0.546291	0.868469	0.0727951	0.858264	0.156304	33.1521	0.866293	0.00406304	4.79616e-05	0.0097088	0.244015
重庆	27	2012	1267	0.632344	0.917127	0.0757853	0.898611	0.174924	29.363	0.900961	0.00409847	5.09338e-05	0.0107165	0.283385
重庆	27	2013	1237	0.691593	0.969184	0.0781245	0.928157	0.222104	29.3741	0.77404	0.00413468	5.72391e-05	0.011596	0.340104
重庆	27	2014	1209	0.749735	1.0284	0.0804467	0.946683	0.235985	32.5567	0.867589	0.00425945	6.01805e-05	0.0123504	0.401217
重庆	27	2015	1178	0.817513	1.10334	0.0829542	0.980382	0.25234	34.416	0.898088	0.00466026	6.29765e-05	0.012403	0.47524
重庆	27	2016	1140	0.985816	1.15673	0.0843509	1.02281	0.278287	35.4219	0.973848	0.00468832	6.88976e-05	0.0127493	0.534406
重庆	27	2017	1105	1.05492	1.22407	0.0863891	0.977267	0.305515	37.5727	1.09735	0.00480976	7.15447e-05	0.0130927	0.635646
重庆	27	2018	18510		1428.1	93.2	1292.7		128491	3597.91	157483	2326	29.74	11.2
重庆	27	2019	17514	1581.15	1464.7	91.1	1397.5	977.14	112970	3614.15	174284	7791	28.34	5.6
重庆	27	2020	3786984	1836.78	1498	89.9	1596.1	952.87	121692	3527.39	180796	2356	28.23	15
河北	28	2005	4269	0.294683	1.9881	0.0710682	0.608709	0.115339	12.8948	0.739761	0.00110787	6.86031e-05	0.010343	0.0513618
河北	28	2006	4224	0.326811	2.08233	0.0721804	0.658286	0.136057	13.1677	0.805538	0.00208466	6.95854e-05	0.0102044	0.0704798
河北	28	2007	4148	0.395147	2.20215	0.0751856	0.685041	0.166444	13.9552	0.865102	0.00212156	6.91344e-05	0.0108123	0.0892208
河北	28	2008	4060	0.433682	2.34615	0.0769458	0.715717	0.191378	15.2986	0.847829	0.00213908	7.01102e-05	0.0114351	0.0777565
河北	28	2009	3957	0.487182	2.49207	0.0799014	0.735449	0.212101	17.4957	0.910599	0.00216235	6.96616e-05	0.0148365	0.133108
河北	28	2010	3993	0.61861	2.54227	0.0808565	0.745279	0.24269	21.7676	1.12192	0.00214484	6.81123e-05	0.0168891	0.192952
河北	28	2011	3939	0.630787	2.62736	0.0828332	0.805433	0.282588	26.2117	1.32999	0.00216821	7.18133e-05	0.0189408	0.192795
河北	28	2012	3877	0.699136	2.72216	0.0849445	0.8374	0.30364	30.0672	1.45513	0.00223655	7.68386e-05	0.021051	0.208928
河北	28	2013	3804	0.782074	2.82932	0.0870242	0.884593	0.319801	27.0025	1.59199	0.00237965	8.5913e-05	0.0204568	0.287713
河北	28	2014	3741	0.7734	2.92512	0.0897113	0.898201	0.32454	28.4326	1.71783	0.00242687	8.53196e-05	0.0194393	0.274191
河北	28	2015	3614	0.780329	3.07217	0.0928307	0.930772	0.317723	26.6699	1.61714	0.0024862	9.42761e-05	0.0197495	0.274172
河北	28	2016	3487	0.795199	2.12273	0.0951506	0.992326	0.317171	28.1909	1.65096	0.00252209	9.37082e-05	0.0218635	0.278618
河北	28	2017	3383	0.854449	2.24079	0.0951818	1.13191	0.332165	30.4327	1.77947	0.0025492	9.57447e-05	0.0231835	0.281422
河北	28	2018	54545		7702.2	312.4	3085.9		249323	13873	193252	7362	138.22	22
河北	28	2019	51733	3727.5	7830.7	297.3	3114.9	2916.01	242445	13563.4	196983	2359	118.18	2.5
河北	28	2020	15257020	4113.01	7965.7	285.7	3413.3	2890.65	247323	13730	204737	7941	123.72	15.2
上海	29	2005	206	0.540049	0.468252	0.0700971	0.511456	0.302418	36.3153	6.41698	0.000428571	1.5873e-05	0.0101376	0.212852
上海	29	2006	222	0.540495	0.437973	0.0654505	0.501351	0.327862	36.8539	7.04185	0.000529532	1.52749e-05	0.0101731	0.294282
上海	29	2007	233	0.550086	0.419227	0.0604292	0.46867	0.330833	37.9554	7.77791	0.000542636	1.45349e-05	0.0100678	0.398702
上海	29	2008	244	0.570861	0.390656	0.0586885	0.474057	0.333017	39.4208	7.48708	0.000537132	1.40121e-05	0.00999066	0.360439
上海	29	2009	252	0.599206	0.39377	0.0498413	0.482857	0.287335	34.6919	6.50342	0.000529412	1.35747e-05	0.0100407	0.395154
上海	29	2010	246	0.650325	0.423008	0.0481301	0.481301	0.36231	37.888	8.21457	0.000521059	1.73686e-05	0.0103387	0.278072
上海	29	2011	251	0.676574	0.421036	0.0476892	0.485857	0.369966	39.6089	8.65341	0.000515552	2.13038e-05	0.0105795	0.22147
上海	29	2012	255	0.693333	0.442078	0.043098	0.479961	0.376181	39.5118	8.56024	0.00052521	2.10084e-05	0.00871008	0.19363
上海	29	2013	251	0.708884	0.450876	0.0429482	0.454781	0.38754	34.9089	5.93487	0.000521739	2.07039e-05	0.00833954	0.206629
上海	29	2014	252	0.69627	0.467302	0.0402778	0.446587	0.430528	37.0899	7.68069	0.000531739	2.06101e-05	0.00806265	0.189299
上海	29	2015	299	0.561405	0.398027	0.0331773	0.374849	0.469222	37.6369	8.07283	0.000546584	2.07039e-05	0.00807039	0.32901
上海	29	2016	293	0.500273	0.41744	0.0312628	0.33843	0.511289	36.4975	7.98255	0.000549587	2.06612e-05	0.00903306	0.390438
上海	29	2017	297	0.492929	0.410236	0.0299663	0.33596	0.556055	40.0538	10.3386	0.000550041	2.06782e-05	0.0127419	0.397138
上海	29	2018	9287		94	8.4	150.1		106983	28299.8	13106	466	25.92	9.6
上海	29	2019	8472	110.1	98	7.5	145.8	1650.44	121124	30324.9	13045	467	26.93	-10.8
上海	29	2020	814051	100.16	102.1	6.9	138	1474.82	138839	32795	12917	491	21	-27.4
北京	30	2005	252	0.399167	1.34012	0.0588889	0.376706	0.262237	20.8797	0.378479	0.000955787	7.15215e-05	0.011528	0.0474772
北京	30	2006	251	0.416215	1.29685	0.0591235	0.43494	0.284329	20.6171	0.407995	0.00128045	6.87071e-05	0.0110493	0.0700312
北京	30	2007	260	0.444154	1.15569	0.0538077	0.392577	0.296868	11.8598	0.432458	0.00124105	6.56325e-05	0.0104773	0.0588604
北京	30	2008	267	0.479775	1.00019	0.0510487	0.46985	0.281717	11.5895	0.428509	0.00114625	6.77583e-05	0.0102372	0.250751
北京	30	2009	279	0.523763	0.973262	0.0495341	0.447204	0.299269	11.0054	0.393328	0.00111828	6.45161e-05	0.00983871	0.114532
北京	30	2010	275	0.5608	1.00364	0.0497091	0.420655	0.3629	11.0917	0.446957	0.00107543	6.11621e-05	0.00988277	0.250612
北京	30	2011	279	0.585556	0.950538	0.0496057	0.436452	0.400669	12.2155	0.495097	0.00105498	5.94354e-05	0.0106439	0.0347746
北京	30	2012	286	0.581434	0.843007	0.0477972	0.397797	0.394543	12.6448	0.483871	0.00103915	6.28323e-05	0.0114548	0.111866
北京	30	2013	290	0.587621	0.716276	0.044069	0.331483	0.41218	12.174	0.496993	0.001026	6.14657e-05	0.012156	0.149508
北京	30	2014	294	0.527551	0.66585	0.0395918	0.217483	0.440567	12.3378	0.481743	0.00101301	6.04089e-05	0.013434	0.128197
北京	30	2015	293	0.527235	0.634983	0.0359386	0.213788	0.453187	9.24827	0.415205	0.00100875	5.98802e-05	0.0140903	0.104427
北京	30	2016	293	0.495563	0.493003	0.0329352	0.183242	0.488251	9.54165	0.379857	0.00101243	5.98251e-05	0.015191	0.137552
北京	30	2017	293	0.443106	0.455666	0.0291809	0.140341	0.55661	9.26301	0.441465	0.00102257	5.98802e-05	0.0168908	0.19105
北京	30	2018	8395		125.7	7.3	114.7		20873	1034.22	22256	1264	24.39	11.3
北京	30	2019	7898	116.2	122.8	6.2	102.3	1025.33	22808	1089.4	22366	1367	16.1	-15.4
北京	30	2020	449907	110.04	120.2	6.1	107.6	836.52	22203	1032.78	22264	1404	10.97	-9.4
四川	31	2005	5502	0.188513	0.396529	0.0401527	0.583624	0.0463066	8.20153	0.111617	0.00139674	3.65319e-05	0.00479664	0.0338468
四川	31	2006	5367	0.201043	0.436905	0.0425116	0.53283	0.0558416	9.18974	0.118582	0.00201616	3.67242e-05	0.00493696	0.0453507
四川	31	2007	5234	0.251624	0.482052	0.0455044	0.578334	0.0629371	10.0192	0.130319	0.0023305	3.6914e-05	0.00545958	0.0533063
四川	31	2008	5094	0.315665	0.527591	0.0476718	0.616411	0.0676677	14.0967	0.193986	0.00275866	3.68641e-05	0.00611698	0.0772254
四川	31	2009	5017	0.361969	0.588531	0.049426	0.636755	0.0636176	14.4475	0.194321	0.00304459	4.03177e-05	0.00748198	0.152715
四川	31	2010	4812	0.427957	0.65568	0.0515378	0.669763	0.0713176	16.6942	0.224721	0.00330764	4.35053e-05	0.00875699	0.195923
四川	31	2011	4683	0.524079	0.731604	0.0536472	0.702883	0.0793491	19.2932	0.250456	0.00351925	4.34783e-05	0.00962609	0.216491
四川	31	2012	4561	0.606205	0.809917	0.0554769	0.727012	0.0875669	21.5885	0.277152	0.00363422	4.33383e-05	0.0103727	0.258366
四川	31	2013	4467	0.646179	0.884954	0.0562212	0.758249	0.0927038	20.6931	0.277365	0.00372271	4.31726e-05	0.0108536	0.262941
四川	31	2014	4371	0.702038	0.951755	0.0572386	0.772112	0.131201	19.5373	0.302842	0.00380467	4.914e-05	0.0111818	0.366072
四川	31	2015	4292	0.772486	1.02622	0.0582083	0.802144	0.14868	18.8441	0.291009	0.0038469	5.36324e-05	0.0109178	0.376366
四川	31	2016	4196	0.882183	1.017	0.0593375	0.830195	0.178234	19.4832	0.303088	0.00392278	5.56766e-05	0.0111184	0.452427
四川	31	2017	4085	0.98022	1.08208	0.0592289	0.854076	0.192219	20.829	0.324762	0.00397495	5.78174e-05	0.0115599	0.541149
四川	31	2018	54488		4603.9	235.2	4153.7		187385	2946.09	331592	4950	62.07	17.2
四川	31	2019	50757	4937.7	4682.3	222.8	4395	1468.52	177283	2710.83	337095	5242	53.98	7.2
四川	31	2020	10730469	5700.94	4754	210.8	4701.9	1472.28	171896	2861.32	394371	5312	46.55	1.1
